# Supplementary material for: Regulatory Cross Talk Between SARS-CoV-2 Receptor Binding and Replication Machinery in the Human Host
Source: Front Physiol. 2020 Jun 30;11:802. doi: 10.3389/fphys.2020.00802 (PMC7338756; doi:10.3389/fphys.2020.00802)
Supplement: Supplementary file 1 [file Table_1.XLSX]

## Sheet: Sheet1
Supplementary Table S1. Hubs representing the differentially expressed genes
Hubs from Receptor Mediated Network				Hubs derived from Viral Replication Machinery Network
GeneSymbol	Log FC	P-VALUE		GeneSymbol	Log FC	P-VALUE
AP3D1	0.216537	0.0210436		ABL1	0.24495	0.0275273
ARRB1	-0.592334	0.0207355		ACTB	0.190977	0.0327668
CSNK1A1	-0.207703	0.0490648		ANXA2	0.227005	0.0182942
FYN	0.253441	0.0418348		APC	-0.236327	0.0232409
HLA-B	0.342013	0.0172349		ARHGEF2	0.334215	0.00165539
LANCL1	-0.425928	0.00625552		ARRB1	-0.592334	0.0207355
PUF60	0.280591	0.0185646		ATM	-0.30033	0.0256131
TUFM	0.289366	0.00313245		BCAR3	0.212543	0.0271988
				BID	0.534864	0.000291346
				CAV1	-0.263605	0.00595674
				CDC37	0.24288	0.0182332
				CDK1	-0.452921	0.00840081
				CEBPB	0.338213	0.0173058
				COPS4	-0.330873	0.0170577
				DAXX	0.250892	0.0167855
				DCUN1D1	-0.343978	0.00705385
				GNA12	0.3434	0.00697361
				GNA13	-0.519048	0.00794509
				GOT2	0.221079	0.0148908
				HLA-B	0.342013	0.0172349
				HSP90AB1	0.218761	0.019447
				HSPA8	0.177055	0.0427857
				IKBKE	0.694896	7.33e-05
				KPNA2	0.220357	0.0311095
				KRT18	0.266101	0.0128948
				LGALS3BP	0.263754	0.0232618
				MAP3K8	1.02554	9.41e-05
				MME	-0.691557	0.00405702
				MPRIP	0.205966	0.043536
				MSN	0.245541	0.00743932
				MTHFD1	0.200103	0.0537615
				MYC	0.304671	0.00299672
				NFKB1	0.497787	5.2e-05
				NFKB2	0.954734	1.07e-07
				NFKBIA	0.886711	1.56e-07
				NR3C1	-0.248183	0.0289973
				PCNA	-0.26254	0.017816
				PFN1	0.250685	0.0128814
				PIK3R1	-0.394494	0.00533434
				PML	0.441351	0.00195156
				PTEN	-0.32655	0.0113322
				PUF60	0.280591	0.0185646
				SHC1	0.199748	0.027138
				SLC9A3R1	-0.24022	0.028714
				SMAD3	0.349965	0.000765036
				SMARCA2	-0.22511	0.0273715
				SMARCA4	0.203187	0.0523897
				SP3	-0.367318	0.00290085
				SPTBN1	0.159747	0.048736
				SQSTM1	0.185543	0.0431344
				TBCA	0.221179	0.0536144
				TGM2	0.711008	2.79e-05
				TNFAIP3	1.60373	1.13e-10
				TNFRSF10A	0.476732	0.000223701
				TNFRSF10B	0.218608	0.0132609
				TNIK	-0.34631	0.0201227
				TOP2A	-0.400588	0.00186202
				TRAF2	0.368484	0.0272171
				TRAF3	0.4816	0.000415591
				TUBB	0.37722	0.00079113
				UBC	0.215685	0.0196789
				UBE2M	0.227125	0.0359214
				UBXN7	-0.266975	0.0186045
				UIMC1	0.25284	0.0392449
				VCP	0.16296	0.0546063
				XPO6	0.173755	0.0518173
				YWHAG	0.193452	0.0286094
				YWHAH	0.209648	0.0482674
