# Supplementary material for: Regulatory Cross Talk Between SARS-CoV-2 Receptor Binding and Replication Machinery in the Human Host
Source: Front Physiol. 2020 Jun 30;11:802. doi: 10.3389/fphys.2020.00802 (PMC7338756; doi:10.3389/fphys.2020.00802)
Supplement: Supplementary file 4 [file Table_4.XLSX]

## Sheet: Sheet1
Supplementary Table S4. Hub proteins relating the other viral infection reported in literature
Hubs from Receptor Mediated Network			Hubs derived from Viral Replication Machinery Network
Proteins	Virus		Proteins	Virus
CD47	Adenovirus		ANXA2	Adenovirus
SUMO1	Adenovirus		APC	Adenovirus
SUMO3	Adenovirus		ARHGEF1	Adenovirus
ARF1	HCoV-HKU1		ATF2	Adenovirus
TUFM	Influenza		ATM	Adenovirus
CD47	Influenza		BCAR3	Adenovirus
CD63	Influenza		BID	Adenovirus
SUMO1	Influenza		BRAF	Adenovirus
SUMO3	Influenza		BRCA1	Adenovirus
FYN	Influenza		CASP8	Adenovirus
ARF1	MERS		CD40	Adenovirus
ARF1	Parainfluenza		CDC37	Adenovirus
TUFM	Parainfluenza		CDH1	Adenovirus
SUMO1	Parainfluenza		CDK1	Adenovirus
FYN	Parainfluenza		CDKN1A	Adenovirus
CD63	Rhinovirus		CEBPB	Adenovirus
			CFLAR	Adenovirus
			CHM	Adenovirus
			CS	Adenovirus
			CTBP1	Adenovirus
			CTNNB1	Adenovirus
			CUL1	Adenovirus
			DAB2	Adenovirus
			DDB2	Adenovirus
			DHX9	Adenovirus
			DNMT3A	Adenovirus
			DNMT3B	Adenovirus
			EID2	Adenovirus
			HDAC1	Adenovirus
			HDAC2	Adenovirus
			HIF1A	Adenovirus
			HMGB1	Adenovirus
			HSPA1A	Adenovirus
			HSPA5	Adenovirus
			ING1	Adenovirus
			KRT18	Adenovirus
			MDM2	Adenovirus
			MGMT	Adenovirus
			MME	Adenovirus
			MPG	Adenovirus
			MSN	Adenovirus
			MYC	Adenovirus
			NCL	Adenovirus
			NF2	Adenovirus
			NFKB1	Adenovirus
			NOTCH1	Adenovirus
			NR3C1	Adenovirus
			PCNA	Adenovirus
			PHLPP2	Adenovirus
			PIK3R1	Adenovirus
			PML	Adenovirus
			PTEN	Adenovirus
			RAF1	Adenovirus
			RBL1	Adenovirus
			RBL2	Adenovirus
			REST	Adenovirus
			RIPK1	Adenovirus
			RPA1	Adenovirus
			RPA2	Adenovirus
			RUNX1	Adenovirus
			RUVBL1	Adenovirus
			SGK1	Adenovirus
			SMAD2	Adenovirus
			SMAD3	Adenovirus
			SMAD4	Adenovirus
			SP1	Adenovirus
			STAT3	Adenovirus
			SUMO1	Adenovirus
			TANK	Adenovirus
			TBK1	Adenovirus
			TBP	Adenovirus
			TEC	Adenovirus
			THRB	Adenovirus
			TNFAIP3	Adenovirus
			TNIK	Adenovirus
			TRADD	Adenovirus
			TRAF6	Adenovirus
			TSC1	Adenovirus
			TSC2	Adenovirus
			UBC	Adenovirus
			UBTF	Adenovirus
			USP4	Adenovirus
			XIAP	Adenovirus
			YY1	Adenovirus
			ZFP36	Adenovirus
			SUMO3	Adenovirus
			TNFAIP3	HCoV_229E
			ARF1	HCoV-HKU1
			APC	HCoV-HKU1
			CD40	HCoV-HKU1
			CS	HCoV-HKU1
			HMGB1	HCoV-HKU1
			NFKBIA	HCoV-HKU1
			RIPK1	HCoV-HKU1
			RUNX1	HCoV-HKU1
			SMAD3	HCoV-HKU1
			STAT3	HCoV-HKU1
			TANK	HCoV-HKU1
			TBK1	HCoV-HKU1
			TRAF3	HCoV-HKU1
			UBC	HCoV-HKU1
			CS	HCoV-NL63
			MDM2	HCoV-NL63
			TBK1	HCoV-NL63
			CS	HCoV-OC43
			MCC	HCoV-OC43
			JAK1	Human_metapneumovirus
			MDM2	Human_metapneumovirus
			STAT3	Human_metapneumovirus
			TBK1	Human_metapneumovirus
			TBP	Human_metapneumovirus
			TRAF3	Human_metapneumovirus
			TRAF5	Human_metapneumovirus
			ACTB	Influenza
			APC	Influenza
			ATM	Influenza
			BID	Influenza
			CASP8	Influenza
			CD40	Influenza
			CDKN1A	Influenza
			CREM	Influenza
			CS	Influenza
			CTNNB1	Influenza
			DDX17	Influenza
			DNMT3B	Influenza
			GRB2	Influenza
			HDAC2	Influenza
			HMGB1	Influenza
			MAP3K7	Influenza
			MAPK1	Influenza
			MCC	Influenza
			MDM2	Influenza
			NCL	Influenza
			NFKB1	Influenza
			NFKB2	Influenza
			NFKBIA	Influenza
			NOTCH1	Influenza
			NR3C1	Influenza
			NUP62	Influenza
			PCNA	Influenza
			PIAS1	Influenza
			PML	Influenza
			PTEN	Influenza
			RANBP2	Influenza
			RB1	Influenza
			SFPQ	Influenza
			SGK1	Influenza
			SNRNP200	Influenza
			STAT3	Influenza
			SUMO1	Influenza
			TANK	Influenza
			TBK1	Influenza
			TBP	Influenza
			TEC	Influenza
			TRADD	Influenza
			TRAF3	Influenza
			TRAF6	Influenza
			TRIM28	Influenza
			UBC	Influenza
			XIAP	Influenza
			XPO1	Influenza
			CD63	Influenza
			SUMO3	Influenza
			CD40	MERS
			CS	MERS
			GABARAPL2	MERS
			HMGB1	MERS
			NFKBIA	MERS
			PCNA	MERS
			RB1	MERS
			STAT3	MERS
			TANK	MERS
			TBK1	MERS
			TBP	MERS
			TNFAIP3	MERS
			TRAF3	MERS
			ARF1	MERS
			APC	Parainfluenza
			ATM	Parainfluenza
			BID	Parainfluenza
			CASP8	Parainfluenza
			CD40	Parainfluenza
			CDKN1A	Parainfluenza
			CS	Parainfluenza
			CTNNB1	Parainfluenza
			DDB2	Parainfluenza
			GRB2	Parainfluenza
			HDAC2	Parainfluenza
			HMGB1	Parainfluenza
			KPNA1	Parainfluenza
			KPNB1	Parainfluenza
			LGALS3BP	Parainfluenza
			MAP3K7	Parainfluenza
			MCC	Parainfluenza
			MDM2	Parainfluenza
			NFKB1	Parainfluenza
			NFKB2	Parainfluenza
			NFKBIA	Parainfluenza
			NOTCH1	Parainfluenza
			PCNA	Parainfluenza
			PML	Parainfluenza
			PTEN	Parainfluenza
			RANBP2	Parainfluenza
			RB1	Parainfluenza
			STAT3	Parainfluenza
			SUMO1	Parainfluenza
			TANK	Parainfluenza
			TBK1	Parainfluenza
			TBP	Parainfluenza
			TEC	Parainfluenza
			TNFAIP3	Parainfluenza
			TRAF3	Parainfluenza
			TRAF5	Parainfluenza
			TRAF6	Parainfluenza
			UBC	Parainfluenza
			XIAP	Parainfluenza
			XPO1	Parainfluenza
			ARF1	Parainfluenza
			ATM	Respiratory_syntical_virus
			BID	Respiratory_syntical_virus
			CD40	Respiratory_syntical_virus
			CDKN1A	Respiratory_syntical_virus
			CS	Respiratory_syntical_virus
			HDAC2	Respiratory_syntical_virus
			HMGB1	Respiratory_syntical_virus
			MCC	Respiratory_syntical_virus
			MDM2	Respiratory_syntical_virus
			NFKB1	Respiratory_syntical_virus
			NFKBIA	Respiratory_syntical_virus
			PCNA	Respiratory_syntical_virus
			PIAS1	Respiratory_syntical_virus
			PML	Respiratory_syntical_virus
			RB1	Respiratory_syntical_virus
			STAT3	Respiratory_syntical_virus
			TANK	Respiratory_syntical_virus
			TBK1	Respiratory_syntical_virus
			TBP	Respiratory_syntical_virus
			TRAF3	Respiratory_syntical_virus
			TRAF6	Respiratory_syntical_virus
			XIAP	Respiratory_syntical_virus
			XPO1	Respiratory_syntical_virus
			APC	Rhinovirus
			CS	Rhinovirus
			HDAC2	Rhinovirus
			HSPA5	Rhinovirus
			KHSRP	Rhinovirus
			MDM2	Rhinovirus
			RIPK1	Rhinovirus
			SFPQ	Rhinovirus
			SMAD3	Rhinovirus
			TBK1	Rhinovirus
			TBP	Rhinovirus
			CD63	Rhinovirus
			APC	SARS-CoV
			ATM	SARS-CoV
			BRAF	SARS-CoV
			CD40	SARS-CoV
			CS	SARS-CoV
			HMGB1	SARS-CoV
			MYC	SARS-CoV
			NFKBIA	SARS-CoV
			RB1	SARS-CoV
			RUNX1	SARS-CoV
			SMAD3	SARS-CoV
			SPEN	SARS-CoV
			STAT3	SARS-CoV
			TBK1	SARS-CoV
			TEC	SARS-CoV
			TRAF3	SARS-CoV
			TRAF6	SARS-CoV
			UBC	SARS-CoV
